# Supplementary material for: Enhanced stability and polyadenylation of select mRNAs support rapid thermogenesis in the brown fat of a hibernator
Source: eLife. 2015 Jan 27;4:e04517. doi: 10.7554/eLife.04517 (PMC4383249; doi:10.7554/eLife.04517)
Supplement: Supplementary file 1. — RT-qPCR Measurements. (A) Oligonucleotide primers used in RT-qPCR. (B) Spearman's rank correlations of RT-qPCR abundance measurements to EDGE-tag abundance measurements. (C) One-way ANOVA p-values of RT-qPCR measured RNA abundance changes among sample states. DOI: http://dx.doi.org/10.7554/eLife.04517.019 [file elife04517s001.xlsx]

## Sheet: Suppl file 1A
Supplementary file 1A. Oligonucleotide primers used in RT-qPCR.
Gene Symbol	Forward Primer	Reverse Primer	Ensembl Location	Tag #
BTG2	CCCTTTGTGAAGATTCCCGTT	AAGGCAGGAATGAGTAGGGAG	JH393377.1:1311012-1311161	131875
CKB	CAGCCTCCTGCTTCCTAACTT	TCTACCCAGGGCGACAGAAA	JH393431.1:1615635-1615758	61017
GAPDH	CAACAGGGTGGTGGACCTTAT	GCCTCTCTCTTCCTGTGTTCTT	JH393519.1:1243304-1243396	154914
LIPE.1	TCCCTGCTCCTCAGAGA	CTGAGGTCTTCTGGGACTTT	JH393516.1:135500-135590	71228
LIPE.2	TGGTGTCAAGCAGCCACAAA	TCAGCATGAGGCTTTATTGCC	JH393516.1:137554-137652	71232
OGDH	GCAACGGCCACAATGAGATGGATGA	GCACAGGTTTCTGCTTGCGGATCT	JH393288.1:19575240-19575301	12023
PNPLA2	TGTGGATGGCGGCATTTCAGACAA	TCATGGATGTTGGTGGAGCTGTCCT	JH393698.1:583960-584061	80720
QRSL1	TCTCCATGAGCTGGACATC	CGCTGATGAGATATTTGGAAGAG	JH393374.1:3147809-3151875	48406
RET	GCCATGTGTCCACCCTCAA	AAACAGCAGTCTGGTATGCCT	JH393427.1 :2977499-2977574	60261
RPPH1_3R	GTGCGTTGCGTCACTCTA	CTGGCCGTGAGTCTGTTC	JH393687.1:554588-554772	163661
RPPH1	TTAGCCGGAGCTTGGAACAGACTCA	GGGAGAGTAGTCTGAATTAGGTTATGAGG	JH393687.1:554496-554602
SCARNA9	GAGGACATGCTAATGGATGAGAG	CTCAGAAATGATTAGCCTTAAACACTC	JH393484.1:1061891-1061973	151541
SNORA20	AAGCAGTTATACGCGTGGGAT	GTCTAGACCATGCAGAAGAGA	JH393386.1:1317606-1317693	133734
SNORA44	GTTGTGGCCATGGGATCT	GCAGGTATTGTGCTGACCT	JH393284.1:12679541-12679618	89795
STAP2	GGCCTCACCATCTCTTTCTA	GGAGCTTCATCTGTGAGTTTC	JH393398.1:2474755-2474796
“Gene Symbol” is the official NCBI gene symbol for the transcript targeted by each primer set. “Ensembl Location” refers to the location of the cloned amplicon’s sequence alignment using Ensembl BLAST against the squirrel genome. “Tag #” refers to the EDGE-tag (Supplementary File 1A) that is within the primer-set boundaries. LIPE was amplified by 2 different primer sets: “LIPE.1” designates an am…

## Sheet: Suppl file 1B
Supplementary File 1B. Spearman’s rank correlations of RT-qPCR abundance measurements to EDGE-tag abundance measurements.
	Class I					Class IIA					Class IIB
EDGE-tag Correlation (ρ)	GAPDH	RET	CKB	BTG2	LIPE.2	RPPH1	SNORA20	PNPLA2	OGDH	LIPE.1	STAP2	SNORA44	SCARNA9	QRSL1
Total RNA	-0.05	0.92**	0.87**	0.78**	0.61*	-0.17	0.28	0.02	0.09	-0.02	-0.57†	-0.52†	-0.38	-0.55†
Short Poly(A)	-0.22	0.64*	0.75**	0.38	0.81**	0.08	0.83**	0.01	0.33	-0.13	-0.21	0.13	-0.01	-0.56†
Long Poly(A)	-0.17	0.90**	0.89***	0.38	0.90**	0.62*	0.79**	0.36	0.57*	0.41	0.32	0.12	0.41	0.28
Short Poly(A): Total RNA	-0.17	-0.90**	-0.44	-0.65†	-0.1	0.37	0.45	0.09	0.26	0.08	0.63*	0.49	0.34	-0.15
Long Poly(A): Total RNA	-0.15	0.63*	0.09	-0.2	-0.16	0.82**	0.81**	0.24	0.49†	0.68*	0.65*	0.68*	0.71*	0.36
†p≤0.1; *p≤ 0.05; **p≤0.01; ***p≤0.005

## Sheet: Suppl file 1C
Supplementary File 1C. One-way ANOVA p-values of RT-qPCR measured RNA abundance changes among sample states.
	Class I					Class IIA					Class IIB
One-Way ANOVA	GAPDH	RET	CKB	BTG2	LIPE.2	RPPH1	SNORA20	PNPLA2	OGDH	LIPE.1	STAP2	SNORA44	SCARNA9	QRSL1
Total RNA	N.S.	0.0005	0.01	0.03	0.09	N.S.	N.S	N.S.	N.S.	N.S.	N.S.	N.S.	0.02	N.S.
Short Poly(A)	0.05	0.06	0.09	0.003	0.03	N.S.	0.02	0.06	N.S.	N.S.	N.S.	N.S.	N.S.	N.S.
Long Poly(A)	0.03	0.0006	0.002	N.S.	0.02	0.06	0.0002	0.008	0.0002	0.008	N.S.	N.S.	0.05	N.S.
Short Poly(A): Total RNA	0.04	0.0002	N.S.	0.06	N.S.	N.S.	N.S.	N.S.	N.S.	N.S.	N.S.	N.S.	N.S.	N.S.
Long Poly(A): Total RNA	N.S.	N.S.	N.S.	N.S.	N.S.	0.01	0.03	0.02	0.002	0.004	0.02	0.002	0.007	0.001
N.S.: Non-significant (ANOVA p>0.1); see Figure 4-figure supplements 2-4 for graphs
